# Supplementary material for: Maternal mitochondrial function affects paternal mitochondrial inheritance in Drosophila
Source: Genetics. 2024 Jan 30;226(4):iyae014. doi: 10.1093/genetics/iyae014 (PMC10990420; doi:10.1093/genetics/iyae014)
Supplement: iyae014_Supplementary_Data [file iyae014_supplementary_data.zip]

Archive with 2 entries (2 files):
- Figure_S1_GENETICS-2024-306773.pdf
- Figure_S1_Legend_GENETICS-2024-306773.docx
